# Supplementary material for: Th17 cells are associated with protection from ventilator associated pneumonia
Source: PLoS One. 2017 Aug 14;12(8):e0182966. doi: 10.1371/journal.pone.0182966 (PMC5555641; doi:10.1371/journal.pone.0182966)
Supplement: S1 Dataset — Proportions of Th17 and IFN-ɣ cells amongst the CD4 population and bronchoalveolar lavage cytokine concentrations. (XLSX) [file pone.0182966.s001.xlsx]

## Sheet: Raw Data
Subject	% Th17	% IFN-ɣ	Protein (μg/mL)	IL-17A (pg/mL)	TNF-α (pg/mL)	IL-8 (pg/mL)	IL-6 (pg/mL)	IL-2 (pg/mL)	IL-1β (pg/mL)	IL-12 (pg/mL)	IL-10 (pg/mL)	IFN-ɣ (pg/mL)
1	12.7	81.3	741.2	0.222836	0.51	59.1987	0.937662	0.7	0.15	0.0647471	0.14	0.130268
2	10.2	57.3	1851.6	2.14504	46.0474	2271.28	29.1114	8.66068	347.547	1.49227	21.2693	7.92898
3	7.37	63.2	10005.6	14.2982	72.3702	2276.53	2067.36	7.35982	104.414	1.2934	29.644	10.3197
4	1.38	87.1	1352.8	0.0839212	1.83279	29.8032	0.25941	0.39312	2.26356	0.0397242	0.14	0.43293
5	22.6	47.8	13905.6	1.54475	7.06995	1248.72	1558.42	1.86299	19.0248	0.454418	1.73881	1.71944
6	48.4	41.4	3309.2	1.75716	2.96704	1787.38	25.7148	2.26503	2.35631	0.417329	0.079673	1.53576
7	9.84	63	1272	0.990392	6.09144	1778.66	11.4405	2.3384	89.4536	0.446908	0.398183	1.93277
8	17.3	41
9	25.1	50.4	1275.6	0.380165	0.559992	72.7808	18.5271	0.454775	2.08709	0.198042	0.194636	0.632769
10	33.1	41.4	610.8	0.65762	0.51	117.446	7.84519	0.116974	0.525714	0.0845559	0.14	0.954296
11	9.6	26.4	705.6	0.48191	4.08007	1137.01	23.0583	1.36723	30.1692	0.246006	0.0264951	0.781826
12	9.4	62.7	1839.6	2.33894	18.8749	1873.64	31.7292	3.83638	43.2911	0.60796	0.583064	16.8077
13	9.5	61.9	3786	2.44049	181.13	2297.67	93.1188	9.97841	555.426	1.953	11.0383	13.2335
14			259.2	0.1395	1.28705	402.94	5.53158	0.507722	7.46276	0.0946276	0.14	0.404997
15			2711.6	1.7387	29.1917	2198.09	161.976	8.8559	26.8563	1.90642	4.36162	6.12218
16			639.2	0.0931865	2.03892	1120.02	17.2296	1.20046	15.8463	0.160609	0.0727311	1.37237
17			14783.2	11.5152	93.6278	2327.44	33.8255	10.238	1479.09	1.84864	8.58667	14.3778
18	0.25	43.8	665.2	0.0636418	0.644069	196.016	4.6067	0.148305	3.06362	0.116319	0.0521173	0.738064
19	26.5	29.9	3552.4	8.07089	181.803	2211.33	135.981	11.4459	1750.37	2.12029	9.4828	16.3491
20	3.47	41	10903.6	2.13889
21	3.85	17.3	2482.8	12.226	10.5659	2256.68	135.863	6.80664	98.7472	1.11991	1.67029	33.5396
22	41	21.7	721.2	1.4335	1.11828	260.503	4.91276	0.36342	1.04841	0.204947	0.14	0.403668
23	5.05	41.4	1345.2	0.616411	2.79551	674.848	18.706	1.05728	10.8705	0.203411	0.415823	6.52742
24	22.1	44.2	170	1.21377	0.221094	189.063	4.19823	0.314742	1.22295	0.117838	0.14	1.7
25	22.6	54.8	12066	20.1474	6.69391	2076.98	1539.73	5.64816	15.4408	1.04368	1.02893	3.74926
